# Supplementary material for: Association Between Dietary Variety and Masticatory Behaviors Measured Using Wearable Device Among Community-Dwelling Older Adults in Japan: A Multilevel Meal-by-Meal Analysis
Source: Nutrients. 2025 Feb 15;17(4):695. doi: 10.3390/nu17040695 (PMC11858430; doi:10.3390/nu17040695)
Supplement: Supplementary file 1 [file nutrients-17-00695-s001.zip]

Archive with 3 entries (3 files):
- Supplementary Table S1_nutrients-3415615.pdf
- Supplementary Table S2_nutrients-3415615.pdf
- Supplementary Table S3_nutrients-3415615.pdf
